# Supplementary material for: Utility of Targeted Sequencing Compared to FISH for Detection of Chronic Lymphocytic Leukemia Copy Number Alterations
Source: Cancers (Basel). 2024 Jul 3;16(13):2450. doi: 10.3390/cancers16132450 (PMC11240685; doi:10.3390/cancers16132450)
Supplement: Supplementary file 1 [file cancers-16-02450-s001.zip]

Archive with 1 entries (1 files):
- cancers-3050853-supplementary.pdf
